# Supplementary material for: Pre-screening for osteoporosis with calcaneus quantitative ultrasound and dual-energy X-ray absorptiometry bone density
Source: Sci Rep. 2021 Aug 3;11:15709. doi: 10.1038/s41598-021-95261-7 (PMC8333105; doi:10.1038/s41598-021-95261-7)
Supplement: Supplementary file 1 — Supplementary Information 1. [file 41598_2021_95261_MOESM1_ESM.xlsx]

## Sheet: TotalDataExcel0705
sexValue	Age	BH	BW	BMI	BUA	SOS	QUS_T	osteoporosis	PRE_1
1	68	166.5	70.8	25.5391	55.8	1361.43	-2.99	0	0.204837
0	67	146.5	52.3	24.3684	48.99	1356.5	-3.44	1	0.704202
1	70	167	64	22.9481	50.68	1344.68	-3.74	1	0.353476
0	65	157	60.6	24.5852	54.6	1332.66	-2.56	1	0.529134
0	85	141	41	20.6227	52.65	1384.38	-2.87	1	0.650688
0	68	160	58	22.6562	57.08	1353.11	-2.17	1	0.520149
0	71	152	53	22.9398	54.17	1314.85	-2.63	1	0.600683
0	79	148.5	44.7	20.27	51.66	1382.62	-3.02	1	0.681554
0	71	140	50	25.5102	51.87	1346.04	-2.99	1	0.70717
1	72	160	64	25	54.98	1344.57	-3.11	0	0.299479
1	66	161	77	29.7056	54.97	1321.44	-3.11	0	0.175699
0	76	151.5	48.9	21.3051	54.46	1347.22	-2.59	1	0.627954
0	68	151	64	28.0689	62.01	1406.09	-1.4	0	0.458512
0	71	159.5	46	18.0816	57.43	1426.81	-2.12	0	0.658676
1	74	160	65.4	25.5469	54.67	1353.92	-3.15	0	0.295876
0	86	144	58.3	28.1154	51.59	1356.34	-3.03	1	0.747757
0	76	146	41.7	19.5628	44.16	1400	-4.19	1	0.770265
1	77	162	70.6	26.9014	55.52	1357.28	-3.03	0	0.237637
0	79	157	49	19.8791	49.05	1198.76	-3.43	1	0.705851
1	86	165	69.5	25.528	59.67	1230.2	-2.42	1	0.188295
1	73	166	54	19.5965	60.57	1369.42	-2.28	0	0.367798
0	68	144.5	55.9	26.7717	56.37	1366.51	-2.29	0	0.624783
1	69	167	63.8	22.8764	52.75	1357.97	-3.43	0	0.327851
0	80	152.5	64.7	27.8205	49.57	1306.66	-3.35	0	0.654537
0	80	143.5	50.1	24.3295	56.26	1425.61	-2.3	1	0.646201
1	83	162	70	26.6728	60.22	1300.59	-2.34	1	0.194332
1	73	159	75	29.6665	63.02	1401.87	-1.92	0	0.155484
0	69	153	64	27.3399	57.37	1387.93	-2.13	0	0.513838
1	71	177	79	25.2163	62.19	1300.21	-2.05	0	0.0800264
1	72	162	64.9	24.7295	55	1363.29	-3.1	0	0.288932
0	82	160	49.1	19.1797	60.03	1384.56	-1.71	1	0.604787
0	69	163	55	20.7008	61.07	1286.51	-1.55	1	0.485494
0	65	155	55	22.8928	57.38	1292.47	-2.13	1	0.513855
1	72	158.5	52.8	21.0172	61.51	1367.67	-2.15	0	0.3147
1	73	166	56	20.3223	59.71	1351.65	-2.41	0	0.347555
0	83	153	66	28.1943	57.17	1356.72	-2.16	1	0.534626
0	67	152.5	47.3	20.3386	57.21	1406	-2.15	1	0.581451
0	72	155.5	60.5	25.0204	63.01	1377.81	-1.25	0	0.419197
0	70	161	45.5	17.5533	49.49	1324.04	-3.36	0	0.76757
0	69	151.5	52.7	22.9607	59.09	1346.06	-1.86	0	0.520275
0	67	164	60.9	22.6428	54.37	1341.88	-2.6	0	0.538576
0	73	152.5	56.7	24.3805	57.48	1362.63	-2.11	1	0.546598
0	74	147	46.3	21.4263	56.85	1342.37	-2.21	1	0.574607
1	78	153	63	26.9127	53.67	1349.1	-3.3	1	0.379101
1	72	160	69	26.9531	60.41	1375.54	-2.31	0	0.203881
1	78	174.5	65.4	21.4777	52.32	1280.14	-3.5	1	0.350628
1	80	160	47.1	18.3984	51.79	1304.26	-3.58	0	0.525755
1	71	175.5	79.7	25.8764	51.15	1377.44	-3.67	0	0.146634
0	65	152.5	68.1	29.2825	53.84	1286.39	-2.68	1	0.529361
0	80	158.5	53.9	21.4551	52.95	1276.96	-2.82	0	0.63601
0	73	152.5	49	21.0696	54.56	1286.63	-2.57	1	0.605351
1	71	174.5	91.5	30.049	40.2	1400	-5.28	0	0.109233
0	67	156	60	24.6548	56.85	1287.1	-2.21	0	0.490912
0	65	155	51.2	21.3111	59.54	1388.1	-1.79	1	0.523959
0	73	161	76	29.3199	53.61	1400	-2.72	0	0.403643
0	78	152	58.8	25.4501	51.49	1400	-3.05	0	0.664677
0	69	151	55	24.1217	56.5	1342.76	-2.27	0	0.562001
1	77	163	74.8	28.1531	54.68	1290.75	-3.15	0	0.192125
1	68	152	50.6	21.901	47.5	1302.11	-4.21	1	0.484094
1	85	165	52	19.1001	56.59	1345.63	-2.87	0	0.46906
1	76	174.5	78.3	25.7141	55.56	1363.48	-3.02	0	0.133246
0	67	156.5	53.4	21.8028	73.82	1360.8	0.44	0	0.277371
1	66	163	78.1	29.3952	56.22	1372.62	-2.92	0	0.150752
1	75	159	64.7	25.5923	53.3	1304.39	-3.35	1	0.314139
1	64	161.5	69.9	26.7998	60.75	1362.37	-2.26	0	0.173798
1	48	176.5	69.9	22.4382	59.45	1349.93	-2.45	1	0.166297
1	75	165.5	57	20.8103	53.84	1335.13	-3.27	1	0.412753
0	69	157	64	25.9645	54.57	1317.68	-2.57	0	0.509678
0	72	167	61.7	22.1234	58.46	1344.07	-1.96	0	0.47999
0	75	154	65.5	27.6185	55.82	1340.03	-2.37	1	0.524083
1	83	160	53	20.7031	55.27	1354.14	-3.06	0	0.428814
1	78	164	70	26.0262	52.47	1363.36	-3.47	1	0.272045
1	76	170.5	63.6	21.878	63.68	1252.68	-1.83	0	0.208959
1	77	170	87.1	30.1384	53.59	1339.9	-3.31	0	0.0842801
1	82	163	64	24.0882	53.23	1366.66	-3.36	0	0.343025
1	75	164	48.8	18.144	53.64	1400	-3.3	0	0.53691
0	64	147	54	24.9896	56.8	1325.91	-2.22	0	0.56426
0	73	147	48	22.213	50.92	1367.13	-3.14	0	0.679758
1	81	156	74.2	30.4898	56.05	1377.01	-2.95	0	0.269559
0	66	138	43.1	22.6318	53.41	1360.06	-2.75	0	0.618619
1	80	164	65	24.1672	59.79	1384.17	-2.4	0	0.249773
1	72	171	71.3	24.3836	55.4	1326.37	-3.04	0	0.201136
0	69	162	62	23.6244	48.12	1350.37	-3.58	1	0.634801
1	75	167.5	71.7	25.5558	60.3	1366	-2.32	0	0.163512
0	68	153.5	55.8	23.6819	52.48	1248.33	-2.89	1	0.590789
1	84	161.5	60.2	23.0808	58.96	1372.89	-2.52	1	0.313998
0	83	153	63	26.9127	55.96	1334.8	-2.35	0	0.562505
0	79	156	66	27.1203	54.56	1277.12	-2.57	0	0.516051
1	71	160	67.2	26.25	52.76	1400	-3.43	0	0.308096
1	73	163	65	24.4646	53.37	1400	-3.34	1	0.317929
0	84	156	43.6	17.9158	52.74	1308.83	-2.85	1	0.711697
1	71	155	69.4	28.8866	51.87	1339.85	-3.56	0	0.332673
1	65	155.5	61	25.2272	47.47	1355.98	-4.21	0	0.432194
0	80	154	44.7	18.848	51.36	1113.98	-3.07	0	0.656913
0	72	149	52	23.4224	57.29	1370.77	-2.14	1	0.572335
1	79	173	66	22.0522	62.26	1378.14	-2.04	0	0.231005
0	65	150	46.6	20.7111	55.06	1384.79	-2.49	0	0.600475
0	71	167	50	17.9282	55.54	1315.56	-2.42	1	0.702056
1	66	176	80.7	26.0524	61.89	1318.48	-2.09	1	0.068016
0	74	152	60	25.9695	63.03	1409.24	-1.25	0	0.458008
0	76	146	49.1	23.0343	51.78	1244.64	-3	0	0.647396
0	78	147	40.3	18.6496	65.72	1440.58	-0.83	0	0.443855
1	66	134	71.1	39.5968	56.33	1376.66	-2.91	0	0.847589
0	71	159.5	49.9	19.6146	52.58	1400	-2.88	1	0.692565
1	75	164.5	60.4	22.3206	51.66	1360.76	-3.59	1	0.39677
1	83	165	64.7	23.7649	57.89	1353.08	-2.68	0	0.275292
0	92	146	49	22.9874	56.36	1301.85	-2.29	0	0.624301
1	72	174.5	68.8	22.5942	54.32	1350.82	-3.2	1	0.264273
1	69	170.5	73.3	25.2148	58.17	1381.75	-2.64	0	0.159046
1	84	150	46	20.4444	61.95	1295.74	-2.08	1	0.314712
0	71	147	53	24.5268	57.32	1315.01	-2.14	1	0.567435
1	74	165	71	26.079	54.5	1392.49	-3.18	1	0.234915
0	82	166	60.9	22.1004	52.84	1315.12	-2.84	0	0.602239
1	68	167	74.5	26.713	56.94	1400	-2.82	0	0.163308
0	64	161	57	21.9899	63.45	1326	-1.18	1	0.407647
0	70	153.5	55	23.3424	62.97	1386.91	-1.25	1	0.452888
1	69	147	46	21.2874	55.71	1404.45	-3	1	0.387889
1	85	167	67	24.0238	61.52	1322.52	-2.14	0	0.207088
1	80	164.5	78.6	29.0463	61.75	1374.23	-2.11	0	0.117396
0	68	154.5	50.8	21.2817	56.4	1305.8	-2.28	1	0.564693
1	76	162	73	27.8159	55.51	1388.26	-3.03	0	0.220559
0	52	160.5	59.7	23.1752	57.87	1295.56	-2.05	0	0.435212
0	78	151	61.9	27.1479	56.04	1306.04	-2.34	1	0.567094
0	67	156	66	27.1203	50.06	1298.26	-3.27	0	0.570121
0	77	157	55.9	22.6784	51.41	1318.05	-3.06	1	0.644495
0	66	131	45.3	26.3971	57.46	1246.6	-2.12	1	0.643444
0	79	148.5	42.2	19.1364	48.46	1393.98	-3.52	1	0.72962
1	74	167	76.7	27.5019	43.94	1400	-4.73	1	0.282734
0	77	156.5	52.8	21.5578	45.7	1379.56	-3.95	0	0.759812
0	68	151	45.6	19.9991	67.97	1343.93	-0.47	1	0.379005
0	68	153	74.2	31.6972	58.09	1357.54	-2.02	1	0.449016
0	67	156	55	22.6003	62.61	1326.62	-1.31	0	0.435893
0	68	156.5	57.6	23.5176	57.41	1401.72	-2.12	1	0.529669
0	68	161	69.6	26.8508	59.74	1381.66	-1.76	0	0.355188
0	67	156	53.5	21.9839	57.5	1235.36	-2.11	0	0.512031
1	69	171	58	19.8352	56.84	1379.39	-2.83	0	0.399622
0	67	167	61	21.8724	47.8	1288.58	-3.62	0	0.64597
0	64	150	49	21.7778	62.79	1372.01	-1.28	1	0.457089
0	67	162.5	60.7	22.987	46.19	1400	-3.88	0	0.687484
0	68	150	50	22.2222	56.2	1386.15	-2.31	1	0.584559
0	66	151	44	19.2974	54.74	1329.68	-2.54	1	0.603032
0	76	152.5	35.2	15.1357	56.88	1198.43	-2.21	0	0.599815
0	80	149	55.8	25.134	50.14	1394.85	-3.26	1	0.711128
0	67	163	55.8	21.0019	58	1342.16	-2.03	0	0.538798
0	67	151	51.7	22.6744	55.47	1277.82	-2.43	0	0.564633
1	75	148	59	26.9357	58.53	1337.51	-2.58	1	0.358004
1	82	168	64.3	22.782	52.54	1321.45	-3.46	0	0.346233
0	78	151	64	28.0689	50.82	1369.76	-3.15	0	0.664019
1	71	168	77	27.2817	59.33	1375.92	-2.47	0	0.123272
0	73	150.5	54.3	23.9732	55.44	1347.93	-2.43	0	0.59308
0	71	162	72	27.4348	58.01	1346.53	-2.03	1	0.347992
1	73	164	71.8	26.6954	52.18	1400	-3.52	0	0.255379
1	83	168.5	71.1	25.042	52.87	1380.34	-3.42	0	0.260586
1	73	162	62.6	23.8531	60.41	1326.65	-2.31	0	0.242525
1	71	164	60	22.3081	56.8	1360.19	-2.84	1	0.320723
1	66	168	60.5	21.4357	58.03	1344.84	-2.66	0	0.303103
1	68	161	49	18.9036	56.73	1357.56	-2.85	0	0.425098
0	78	153.5	57.3	24.3186	54.21	1269.29	-2.62	0	0.583776
1	76	172	87	29.4078	63.01	1370.58	-1.92	0	0.0470061
0	64	151.5	62.9	27.4047	52.39	1308.02	-2.91	0	0.588568
1	77	167.5	55.7	19.853	59.1	1333.41	-2.5	0	0.378507
1	75	161	57	21.9899	55.43	1323.38	-3.04	0	0.36317
0	72	149	50	22.5215	56.45	1357.26	-2.27	1	0.582935
0	68	159	56	22.151	56.26	1269.12	-2.3	0	0.530725
0	58	148	54.6	24.927	53.1	1256.37	-2.8	1	0.589071
0	72	150	44.4	19.7333	47.43	1276.5	-3.68	1	0.711822
1	72	154	55	23.1911	59.21	1268.43	-2.48	0	0.298548
0	79	156	67.5	27.7367	56.2	1330.26	-2.31	1	0.489826
0	67	154.5	61.2	25.6386	52.05	1350.27	-2.96	0	0.591355
0	76	154	52.1	21.9683	54.27	1335.15	-2.61	1	0.618619
1	72	167	75.9	27.215	55.54	1373.43	-3.02	0	0.163032
0	67	156	89	36.5713	67.45	1361.09	-0.55	0	0.178526
0	71	149	50	22.5215	57.77	1311.71	-2.07	0	0.547392
0	70	146.5	45.6	21.2466	51.75	1280.91	-3.01	1	0.634026
0	68	143	43	21.0279	51.72	1337.38	-3.01	1	0.629897
0	88	148	64	29.2184	51.61	1335.53	-3.03	1	0.707004
1	80	163.5	71.6	26.7841	56.35	1314.6	-2.9	0	0.209068
0	70	156	58	23.833	56.93	1353.31	-2.2	1	0.529245
0	66	178	81.8	25.8174	57.55	1321.11	-2.1	0	0.165559
0	68	155	43.6	18.1478	57.07	1409.9	-2.18	1	0.625361
0	70	169.5	82.3	28.6458	48.85	1400	-3.46	0	0.30788
0	67	151	53.4	23.42	50.62	1378.18	-3.18	1	0.664948
0	67	157.5	51	20.5593	54.03	1373.57	-2.65	1	0.631705
0	66	150	50.2	22.3111	55.99	1416.13	-2.34	1	0.590221
0	71	164	47	17.4747	55.94	1263.18	-2.35	1	0.684794
1	79	159	73	28.8754	53.46	1345.78	-3.33	1	0.263225
0	69	150	74	32.8889	54.99	909.387	-2.5	0	0.456469
1	87	165	62	22.7732	56.59	1348.14	-2.87	0	0.33275
0	78	153	44	18.7962	68.49	1393.38	-0.39	1	0.425034
0	67	152	41.8	18.0921	57.57	1291.06	-2.1	1	0.561518
0	72	143	48	23.473	56.6	1387.5	-2.25	1	0.603842
1	83	163	64.2	24.1635	60.42	1359.08	-2.31	0	0.251951
0	73	150	54	24	58.81	1328.48	-1.9	1	0.531456
0	70	150	60	26.6667	60.2	1372.35	-1.69	0	0.506791
0	66	156.5	58.9	24.0484	48.47	1254.6	-3.52	1	0.630641
0	68	152.5	46.3	19.9086	53.42	1410.38	-2.75	1	0.653028
1	72	163.5	59.8	22.37	52.21	1388.24	-3.51	0	0.393294
0	80	157	57	23.1247	56.64	1338.3	-2.24	1	0.55974
0	72	160	59.3	23.1641	56.63	1304.04	-2.24	0	0.510808
0	76	153.5	47.7	20.2442	57.1	1303.45	-2.17	1	0.582343
1	71	149.5	62	27.7402	58.91	1302.56	-2.53	0	0.320219
0	73	157	71.8	29.129	56.29	1333.45	-2.3	0	0.431174
0	76	156	59	24.2439	63.92	1387.34	-1.11	0	0.42427
1	74	169	80	28.0102	58.53	1339.53	-2.58	1	0.102922
1	79	169	61	21.3578	53.7	1355.36	-3.29	1	0.390802
0	68	155	74.6	31.051	72.89	1345.91	0.3	0	0.192317
0	75	154	47	19.8178	75.17	1376.12	0.65	1	0.301328
0	83	152	45	19.4771	50.63	1297	-3.18	1	0.701287
0	71	151	60	26.3146	57.16	1334.66	-2.16	0	0.540956
0	66	158.5	53.9	21.4551	56.79	1280.35	-2.22	1	0.538566
1	77	165	67.1	24.6465	59.44	1366.47	-2.45	0	0.222458
0	72	162.5	50	18.9349	56.02	1279.2	-2.34	1	0.636903
1	66	176	75	24.2123	58.03	1381.49	-2.66	0	0.142639
1	75	170.5	72.4	24.9052	39.01	1400	-5.45	1	0.410554
1	69	163	53.3	20.061	56.46	1338.97	-2.89	1	0.393764
1	71	164	84	31.2314	62.28	1397.44	-2.03	0	0.0833973
0	69	155.5	60.5	25.0204	57.35	1371.52	-2.13	0	0.507809
0	79	153	49.9	21.3166	57.3	1299.34	-2.14	1	0.57384
0	65	153.5	56.4	23.9366	57.31	1321.34	-2.14	0	0.517434
0	89	137.5	57.7	30.519	51.56	1368.43	-3.04	1	0.842846
1	72	151.5	40	17.4275	56.83	1344.17	-2.83	1	0.390615
0	64	156	69	28.3531	61.42	1280.98	-1.5	0	0.344392
1	75	163	51.9	19.534	53.67	1347.71	-3.3	1	0.470038
1	68	166	90	32.6608	58.07	1321.51	-2.65	0	0.0606759
0	76	170	78.9	27.301	53.96	1375.11	-2.66	0	0.289047
0	69	157	64	25.9645	53.63	1310.78	-2.71	1	0.522568
0	72	160	45.4	17.7344	54.24	1296.9	-2.62	1	0.691
0	65	150	53	23.5556	51.78	1415.64	-3	1	0.654917
0	84	154	54.9	23.1489	48.82	1281.77	-3.47	1	0.698335
0	72	146.5	49	22.8308	57.46	1340.73	-2.12	1	0.567392
0	66	154.5	55.2	23.125	56.68	1400.53	-2.24	0	0.556419
1	68	167	54	19.3625	50.65	1382.48	-3.74	1	0.517683
1	72	160.5	62.4	24.2234	57.06	1393.9	-2.8	0	0.296786
1	71	168	70.9	25.1205	57.66	1316.04	-2.71	0	0.180816
0	67	142	58.8	29.1609	59.27	1366.42	-1.83	1	0.631031
0	76	152.5	41.3	17.7587	54.56	1303.27	-2.57	0	0.642834
0	75	151	53	23.2446	56.91	1260.75	-2.2	1	0.550499
1	86	171	74.8	25.5805	66.05	1384.08	-1.48	0	0.10979
0	75	150	56	24.8889	56.19	1334.37	-2.31	0	0.581291
1	70	164.5	69.4	25.6465	55.41	1331.41	-3.04	0	0.223389
1	77	159.5	69.9	27.4761	58.66	1342.79	-2.56	0	0.219169
1	81	157	57	23.1247	53.36	1337.49	-3.34	0	0.401993
1	76	168.5	71	25.0068	58.39	1342.43	-2.61	0	0.185626
1	92	159	60.9	24.0892	59.39	1344.03	-2.46	0	0.312728
1	67	163	62	23.3355	58.44	1334.58	-2.6	0	0.26202
0	72	148	48	21.9138	57.99	1335.61	-2.03	0	0.550653
1	64	171	63.7	21.7845	62.02	1350.47	-2.07	1	0.224138
0	71	156	56	23.0112	55.89	1311.69	-2.36	0	0.552212
0	74	153	52.5	22.4273	55.99	1294.62	-2.34	0	0.571382
0	68	164	60	22.3081	56.28	1273.05	-2.3	1	0.501426
0	66	164	53	19.7055	53.66	1387.53	-2.71	1	0.665173
0	79	143	50	24.4511	53.02	1364.28	-2.81	0	0.684106
0	78	160	66.3	25.8984	51.79	1337.38	-3	1	0.545478
0	72	162	60	22.8624	53.53	1330.64	-2.73	0	0.568376
1	93	160	60.4	23.5938	57.2	1326.77	-2.78	1	0.343505
1	72	161.5	61.7	23.6559	57.43	1386.68	-2.75	0	0.297747
0	78	150	54.8	24.3556	54.13	1352.93	-2.64	1	0.630803
0	77	149	72.9	32.8364	52.13	1346.77	-2.95	0	0.663863
1	69	160	62	24.2188	58.28	1359.97	-2.62	0	0.272348
0	69	155	56	23.3091	57.96	1393.51	-2.04	0	0.534381
0	78	155	58.2	24.2248	55.02	1312.2	-2.5	1	0.572667
0	74	153	65.2	27.8525	55.61	1309.53	-2.4	1	0.529804
0	67	148	53	24.1965	55.89	1289.22	-2.36	0	0.568578
1	79	168	74	26.2188	49.95	1301.01	-3.85	0	0.233921
0	78	149.5	43	19.2392	56.15	1412.11	-2.32	1	0.619985
1	65	167	77	27.6095	58.42	1396.36	-2.6	1	0.127455
0	81	162	53.5	20.3856	46.16	1273.91	-3.88	1	0.758028
0	73	157.5	54.4	21.93	57.3	1359.31	-2.14	1	0.559506
0	80	150	34	15.1111	51.33	1385.08	-3.07	1	0.704423
1	70	171	59.9	20.4849	60.75	1361.61	-2.26	1	0.310883
1	71	160	64	25	55.75	1360.78	-2.99	0	0.28985
0	72	153	58	24.7768	51.23	1219.59	-3.09	1	0.607659
1	84	162.5	48.4	18.329	56.17	1367.05	-2.93	1	0.498673
1	77	156	52.6	21.6141	57	1334.37	-2.81	0	0.370754
1	81	160	55.4	21.6406	50.55	1317.58	-3.76	1	0.461367
1	76	158	55.8	22.3522	63.81	1312.55	-1.81	0	0.257994
1	72	163	53	19.9481	54.52	1241.55	-3.17	0	0.406696
0	82	153.5	43.9	18.6315	52.61	1243.57	-2.87	1	0.670885
0	77	156.5	51.1	20.8637	52.69	1364.21	-2.86	1	0.667599
0	73	153	47.6	20.3341	53.01	1325.07	-2.81	1	0.646973
0	75	146	45	21.1109	51.32	1392.58	-3.07	1	0.675102
0	70	154	59	24.8777	55.54	1289.04	-2.42	1	0.538195
0	69	159	64.3	25.4341	56.9	1358.59	-2.2	0	0.464452
1	73	167	48	17.2111	53.07	1389.27	-3.39	1	0.593849
0	73	142	55.2	27.3755	54.6	1342.88	-2.56	0	0.68614
0	67	159.5	69.7	27.3975	58.55	1377.36	-1.94	0	0.379823
1	87	166	81.3	29.5036	58.45	1397.29	-2.6	1	0.125056
1	90	162	68	25.9107	54.23	1352.66	-3.22	0	0.302477
1	73	168	67	23.7387	60.74	1354.73	-2.26	0	0.203223
0	85	123	52.3	34.5694	55.56	1353.92	-2.41	0	0.948818
1	89	151	51	22.3674	47.63	1351.7	-4.19	0	0.54496
0	77	150	45.2	20.0889	51.32	1398.16	-3.07	1	0.690772
0	88	144	43	20.7369	46.78	1296.75	-3.78	1	0.737339
1	78	167	71.9	25.7808	59.34	1365.82	-2.46	0	0.174395
1	78	158	44	17.6254	61.34	1400	-2.17	0	0.407071
1	81	164	67.9	25.2454	53.43	1288.11	-3.33	0	0.274038
0	72	151	59.4	26.0515	49.69	1336.06	-3.33	0	0.67011
0	82	149	50.6	22.7918	54.56	1336.42	-2.57	1	0.63374
0	69	163	53.4	20.0986	51.54	1330.03	-3.04	1	0.677879
1	71	168	75	26.5731	61.7	1319.83	-2.12	0	0.116108
1	82	161	72	27.7767	53.74	1368.53	-3.29	1	0.262335
0	75	152	51	22.0741	56.17	1335.52	-2.32	0	0.588253
1	75	158.5	72	28.6599	55.64	1331.3	-3.01	0	0.239905
1	78	150.5	48.3	21.3243	32.04	1400	-6.48	1	0.747943
0	77	157	72.7	29.4941	57.38	1368.7	-2.13	0	0.424238
1	68	168	63	22.3214	47.28	1362.06	-4.24	1	0.42221
1	77	155	57	23.7253	58.77	1401.11	-2.55	0	0.335537
0	69	164	61	22.68	54.31	1400	-2.61	0	0.558582
1	69	159	70	27.6888	57.96	1335.45	-2.67	0	0.215462
1	80	170	75.9	26.263	58.54	1350.21	-2.58	0	0.140332
1	91	166	65.5	23.7698	60.2	1354.45	-2.34	0	0.25493
1	88	162	63	24.0055	51.38	1365.34	-3.63	1	0.394189
1	68	169	64	22.4082	52.68	1362.47	-3.44	0	0.332439
0	86	147.5	42.5	19.5346	53.32	1310.88	-2.76	1	0.647478
0	70	158.5	59	23.4852	53.02	1370.96	-2.81	0	0.59034
0	75	154	66	27.8293	61.74	1361.27	-1.45	1	0.424998
1	68	163.5	56.3	21.0607	55.33	1328.66	-3.05	1	0.369098
1	79	163.5	50.9	19.0407	48.97	1330.08	-3.99	0	0.564501
0	80	142	61	30.2519	53.08	1273.51	-2.8	0	0.745445
0	66	151	74	32.4547	53.58	1331.3	-2.72	0	0.560906
1	86	157	53.2	21.583	59.38	1375.96	-2.46	0	0.366768
0	69	151	62	27.1918	62.5	1355.3	-1.33	0	0.444893
0	73	150	50	22.2222	49.8	1382.3	-3.31	1	0.697698
0	67	152	47.3	20.4726	54.99	1409.14	-2.5	1	0.618215
1	74	169.5	64.4	22.4154	54.89	1374.23	-3.12	0	0.315735
0	69	148	45.4	20.7268	55.21	1115	-2.47	1	0.532147
1	63	158	70	28.0404	42.7	1400	-4.91	0	0.421183
1	71	172	78	26.3656	62.09	1377.12	-2.06	0	0.0938467
0	71	156	50	20.5457	57.05	1428.38	-2.18	1	0.604286
1	81	163	53	19.9481	53.41	1315.89	-3.34	1	0.466121
1	85	162	51.3	19.5473	51.28	1367.17	-3.65	0	0.53364
0	74	152	47.8	20.6891	49.45	1285.13	-3.37	1	0.691269
0	66	157	48.9	19.8385	57.33	1324.65	-2.14	1	0.576181
0	67	149	48	21.6206	52.21	1390.32	-2.94	1	0.651817
0	71	144	65	31.3465	53.76	1307.69	-2.69	1	0.708131
1	73	170	65.1	22.526	60.91	1385.35	-2.23	0	0.234445
0	78	159	38	15.0311	51.7	1324.12	-3.02	1	0.788236
0	71	158.5	45.3	18.0318	54.21	1283.38	-2.62	1	0.669746
0	72	156	57.9	23.7919	56.75	1305.87	-2.23	1	0.525865
0	72	148.5	41.7	18.9096	58.05	1300.06	-2.02	0	0.5367
1	78	167	63	22.5896	92.08	1534.95	-2.35	1	0.889598
0	72	157	68.2	27.6685	56.48	1371.44	-2.27	0	0.463849
1	65	166	70.4	25.548	54.25	1388.07	-3.21	0	0.224199
0	67	152	59	25.5367	56.87	1388.12	-2.21	1	0.545785
1	79	166.5	58	20.9218	57.75	1386.94	-2.7	0	0.372257
0	64	160	56	21.875	53.2	1324.39	-2.78	0	0.592188
0	73	146	48.3	22.659	52.47	1378.74	-2.89	1	0.659208
0	72	155.5	55	22.7458	55.98	1378.22	-2.35	1	0.578181
1	84	172.5	74.6	25.0704	54.63	1337.58	-3.16	0	0.189735
0	81	148	47	21.4573	49.69	1344.65	-3.33	1	0.707564
1	77	151.5	42.5	18.5167	50.17	1308.5	-3.81	1	0.486333
0	68	152	75	32.4619	57.75	1326.36	-2.07	1	0.465374
1	74	155.5	67.3	27.8326	57.52	1386.22	-2.73	0	0.282556
0	71	150	58	25.7778	40.45	1394.63	-4.77	1	0.810268
0	77	152	49.3	21.3383	53.42	1227.35	-2.75	1	0.616835
0	78	151.5	54.8	23.8757	56.03	1310.05	-2.34	0	0.580737
0	68	157	57.2	23.2058	62.39	1393.26	-1.35	1	0.445024
0	71	156	45	18.4911	50.56	1392.53	-3.19	0	0.726822
0	79	146	46	21.58	55.01	1393.02	-2.5	1	0.629876
0	70	143	58	28.3632	69.41	1303.01	-0.25	1	0.422634
1	71	167	77	27.6095	58.86	1354.31	-2.54	0	0.126575
1	69	163	64	24.0882	54.68	1398.62	-3.15	0	0.304081
0	79	158	59	23.634	56.58	1267.83	-2.25	0	0.52264
0	64	158	50.1	20.0689	56.57	1323.06	-2.26	1	0.581581
1	71	167	50.3	18.0358	55.01	1295.08	-3.1	1	0.496514
0	72	156.5	43.6	17.8015	56.54	1380.74	-2.26	1	0.650893
0	74	143	55	26.8962	52.22	1228.2	-2.93	1	0.682942
0	72	147.5	46	21.1433	61.24	1293.56	-1.53	1	0.481545
0	79	152	41.9	18.1354	48.44	1271.78	-3.53	1	0.728797
0	71	152.5	39.8	17.1137	45.28	1314.2	-4.02	1	0.772898
1	74	174	74	24.4418	54.34	1377.96	-3.2	0	0.192753
0	84	150	42	18.6667	56.66	1336.41	-2.24	1	0.610493
0	68	159	72	28.4799	55.53	1340.94	-2.42	1	0.408368
1	78	159	66	26.1066	62.08	1355.09	-2.06	0	0.217383
0	75	154	61.3	25.8475	54.58	1385.54	-2.57	0	0.58056
1	77	173	71	23.7228	56.91	1386.22	-2.82	0	0.212331
0	77	156	39.9	16.3955	54.5	1285.32	-2.58	0	0.689123
1	79	163.5	66.7	24.9511	64.62	1356.52	-1.69	1	0.17878
0	68	148	52.8	24.1052	56.65	1358.94	-2.24	0	0.575563
0	71	145	42.5	20.214	59.46	1407.65	-1.8	0	0.522835
0	68	153.5	61.1	25.9313	57.86	1395.65	-2.05	1	0.511987
1	85	168	70	24.8016	55.41	1275.44	-3.04	0	0.22807
1	77	157	53.7	21.7859	34.93	1400	-6.05	1	0.701838
0	78	148	63	28.7619	54.21	1290.89	-2.62	0	0.632817
0	68	159.5	54	21.2262	58.32	1269.07	-1.98	1	0.517052
0	75	159	61.2	24.2079	51.42	1264.8	-3.06	1	0.581066
0	70	148	52.2	23.8313	55.51	1268.91	-2.42	1	0.576323
0	67	155	76.3	31.7586	55.77	1317.11	-2.38	0	0.423528
1	69	164.5	62.1	22.9488	60.65	1333.47	-2.27	0	0.240572
1	70	160	65.5	25.5859	59.92	1363.6	-2.38	0	0.228426
0	71	156	40	16.4366	53.78	1399.72	-2.69	1	0.711856
1	69	174	75	24.7721	57.24	1343.51	-2.77	0	0.143842
1	77	169	62.5	21.883	62.93	1347.81	-1.94	0	0.24367
1	80	157	52	21.0962	60.14	1354.16	-2.35	1	0.346576
1	74	172	58.6	19.808	56.41	1375.18	-2.9	0	0.417858
0	67	158	52	20.83	49.76	1359.41	-3.32	1	0.690885
1	76	163	58.8	22.1311	50.2	1374.34	-3.81	1	0.441176
0	82	158	52.9	21.1905	48.13	1286.37	-3.57	0	0.721318
0	69	150	46	20.4444	51.55	1379.62	-3.04	1	0.666434
1	85	154	48.4	20.4082	48.5	1354.16	-4.06	0	0.539113
0	64	160	50.2	19.6094	50.79	1327.27	-3.16	1	0.68935
0	84	147	49	22.6757	46.02	1330.05	-3.9	1	0.762846
1	72	161	69.2	26.6965	61.47	1346.44	-2.15	0	0.18253
0	82	153	58.3	24.905	54.13	1262.45	-2.64	0	0.592788
0	65	161	59.1	22.8	50.26	1337.83	-3.24	0	0.617281
0	75	153	60.3	25.7593	57.75	1282.4	-2.07	0	0.508966
1	70	165	61	22.4059	59.11	1289.96	-2.5	0	0.265506
1	68	163.5	67	25.0634	58.57	1303.05	-2.58	1	0.207896
0	76	162	55.3	21.0715	55.45	1339.86	-2.43	1	0.604057
1	75	172	74	25.0135	58.66	1400	-2.57	0	0.158649
0	73	155	42.8	17.8148	56.89	1341.24	-2.21	0	0.627689
0	80	155	52	21.6441	54.37	1291.75	-2.6	0	0.619238
1	80	147	46.8	21.6576	53.82	1328.56	-3.28	0	0.424266
0	73	145	50.1	23.8288	56.56	1375.36	-2.26	0	0.604443
1	73	164	69.1	25.6916	46.98	1326.76	-4.28	1	0.335106
0	73	155	61	25.3902	61.39	1328.56	-1.5	0	0.435359
1	66	177	57	18.194	41.26	1400	-5.12	0	0.719677
0	74	151	63	27.6304	54.26	1311.01	-2.62	0	0.58755
0	72	152	62	26.8352	57.55	1321.98	-2.1	0	0.518137
1	78	154.5	48.1	20.1506	57.69	1321.92	-2.71	0	0.380915
0	66	156	67	27.5312	55.95	1371.72	-2.35	0	0.47722
0	83	146.5	49.8	23.2035	51.11	1276.08	-3.11	0	0.682021
0	74	159.9	60	23.4668	60.05	1396.53	-1.71	0	0.473899
1	80	156	57	23.4221	58.81	1330.96	-2.54	1	0.322653
0	69	156	49	20.1348	55.45	1279.79	-2.43	1	0.595346
1	83	157	69.8	28.3176	57.43	1323.48	-2.75	0	0.261023
0	74	156	40	16.4366	64.84	1346.6	-0.96	0	0.524392
0	70	153	45	19.2234	55.09	1409.18	-2.49	1	0.63836
0	65	159	62.7	24.8012	61.18	1383.41	-1.54	1	0.405105
0	77	150.5	58.9	26.0041	56.62	1370.81	-2.25	0	0.582323
0	82	148	49	22.3703	50.76	1323.18	-3.16	0	0.690187
0	73	149	52	23.4224	56.08	1332.27	-2.33	0	0.58569
1	78	166.5	54.3	19.5872	56.71	1377.75	-2.85	0	0.439123
1	68	170	82	28.3737	57.21	1328.7	-2.78	1	0.0892537
0	68	164	60	22.3081	54.3	1307.97	-2.61	0	0.545569
1	78	163	73.4	27.6262	60.09	1334.61	-2.36	0	0.164004
0	65	150	54.5	24.2222	55.02	1288.79	-2.5	0	0.568976
0	68	155	58.3	24.2664	51.44	1339.77	-3.06	1	0.616344
0	67	150	52.9	23.5111	58.4	1291.61	-1.97	0	0.516898
0	68	145	47	22.3543	60.31	1289.89	-1.67	1	0.490102
0	78	140	41	20.9184	49.38	1301.58	-3.38	1	0.667084
1	66	157	53.2	21.583	50.25	1310.18	-3.8	1	0.435403
1	73	162	73.2	27.8921	61.14	1362.78	-2.2	0	0.157983
1	75	167	74	26.5338	61.69	1358.39	-2.12	0	0.13388
0	69	160.5	66.4	25.7761	52.95	1344.15	-2.82	1	0.501703
0	77	152	58.9	25.4934	53.9	1359.17	-2.67	1	0.612214
1	75	153.5	59.7	25.3371	57.87	1372.06	-2.68	0	0.328613
1	83	160	50	19.5312	59.87	1366.2	-2.39	0	0.396866
1	68	164.5	59	21.8032	58	1374.29	-2.66	0	0.31536
0	72	139	42.6	22.0485	56.01	1293.94	-2.34	1	0.559687
0	73	151	60.7	26.6216	52.58	1324.82	-2.88	1	0.621016
0	75	145	35.6	16.9322	53.48	1370.67	-2.74	1	0.597136
1	79	158.5	72.4	28.8191	60.34	1348.88	-2.32	0	0.198646
0	65	154.5	77.4	32.4253	53.63	1369.39	-2.71	1	0.472748
0	70	151	54	23.6832	52.1	1353.34	-2.95	1	0.641173
1	67	165.5	61.4	22.4167	49.36	1336.12	-3.93	1	0.395391
1	70	160	52	20.3125	57.24	1392.71	-2.77	1	0.389301
0	77	143	58	28.3632	52.04	1338.1	-2.96	1	0.733223
1	81	159	61.9	24.4848	57.7	1327	-2.71	0	0.299793
0	73	154	44	18.5529	57.92	1290.3	-2.04	1	0.578593
1	81	172.5	69.5	23.3564	62.34	1369.94	-2.02	0	0.181691
1	66	176	82	26.4721	59.75	1350.96	-2.4	0	0.0706835
0	71	170	70	24.2215	52.1	1332.04	-2.95	1	0.449995
0	66	158	43	17.2248	50.12	1341.72	-3.26	1	0.744078
1	75	162	62	23.6244	61.85	1401.4	-2.1	0	0.250573
1	81	171	69.3	23.6996	60.61	1363.31	-2.28	0	0.196705
0	68	145	57.1	27.1581	50.17	1359.02	-3.25	1	0.715816
0	69	160	43	16.7969	52.9	1389.49	-2.83	1	0.744902
0	72	158	56.8	22.7528	54.49	1367.33	-2.58	0	0.588326
1	80	155	58.2	24.2248	62.11	1410.92	-2.06	0	0.294297
0	76	137	45.5	24.2421	55.81	1256.03	-2.37	1	0.614077
0	89	151	55	24.1217	56.14	1273.76	-2.32	0	0.596405
1	80	156	65	26.7094	55.62	1381.04	-3.01	1	0.327502
1	75	176.5	71.4	22.9197	57	1400	-2.81	1	0.216823
0	69	155	59.1	24.5994	57.61	1337.67	-2.09	1	0.505528
0	73	161	64	24.6904	75.19	1402.46	0.65	1	0.206135
0	75	157	36.8	14.9296	55.39	1274.7	-2.44	1	0.703149
1	77	175	68	22.2041	51.36	1301.91	-3.64	0	0.319013
0	73	162	53.9	20.538	51.14	1274.44	-3.1	1	0.666452
0	67	150.5	60	26.4898	56.02	1244.47	-2.34	0	0.532675
1	71	146	52.5	24.6294	56.76	1351.12	-2.84	0	0.382766
0	78	148	52	23.74	53.48	1277.64	-2.74	0	0.631847
0	79	153	57.1	24.3923	57.31	1339.72	-2.14	1	0.555187
1	70	151	62.5	27.4111	62.57	1367.18	-1.99	0	0.269232
0	72	159.5	53.4	20.9904	53.16	1301.89	-2.79	1	0.630343
0	64	156	68.6	28.1887	53.58	1369.24	-2.72	0	0.501913
0	80	155	52.5	21.8522	56.39	1391.39	-2.28	0	0.606772
1	80	155	51	21.2279	53.75	1288.88	-3.29	0	0.420756
0	82	142	47.8	23.7056	52.43	1362.27	-2.9	1	0.690897
0	72	142.5	50	24.623	52.72	1276.51	-2.86	1	0.657574
1	82	158.5	57.6	22.9279	55.87	1293.45	-2.98	0	0.355336
1	80	159.5	51.4	20.2042	53.96	1339.52	-3.26	1	0.45237
0	71	156	66.8	27.449	52.73	1834.33	-2.85	1	0.663696
1	60	164	73.4	27.2903	56.19	1334.3	-2.93	0	0.167764
1	70	156	59	24.2439	53.36	1350.04	-3.34	0	0.366805
1	81	161	71	27.3909	59.51	1374.43	-2.44	1	0.206938
1	70	170.5	53.7	18.4725	50.3	1345.88	-3.79	1	0.566594
0	75	151	41.7	18.2887	55.22	1306.74	-2.47	1	0.616054
0	69	154.5	55	23.0412	54.79	1298.41	-2.53	1	0.569314
1	70	172.5	75.5	25.3728	61.54	1364.54	-2.14	0	0.11327
1	69	170	70	24.2215	55.19	1417.7	-3.08	1	0.232041
1	78	162.5	60.9	23.0627	59.41	1341.54	-2.45	0	0.282337
0	79	151	47	20.6131	52.23	1309.75	-2.93	1	0.662155
1	92	183	64	19.1108	58.06	1342.52	-2.65	1	0.445145
0	72	151	50	21.9289	40.67	1400	-4.74	1	0.816325
0	68	156.5	69.5	28.3763	56.66	1415.41	-2.24	0	0.457697
1	66	174	59	19.4874	54.07	1403.08	-3.24	0	0.45529
0	67	160	56.2	21.9531	49.43	1398.14	-3.37	0	0.676669
1	69	171	79	27.0169	56.57	1357.53	-2.87	0	0.11495
1	76	177	80	25.5354	53.72	1388.27	-3.29	0	0.131961
0	67	165.5	83.5	30.4853	48.88	1361.01	-3.46	0	0.311813
1	75	165	70	25.7117	58.5	1370.8	-2.59	0	0.201058
0	82	149	50	22.5215	56.05	1287.88	-2.34	1	0.597417
0	68	158	53	21.2306	53.94	1296.33	-2.67	1	0.603605
1	80	156	61	25.0657	58.25	1299.1	-2.62	0	0.297961
1	79	157	66.4	26.9382	52.93	1358.75	-3.41	1	0.340357
1	88	156	56	23.0112	60.59	1302.75	-2.28	1	0.316169
0	66	149	57.9	26.0799	52.06	1308.3	-2.96	1	0.630965
1	73	166.5	65.2	23.519	55.59	1329.34	-3.02	0	0.274752
1	65	170	62	21.4533	59.18	1400	-2.49	1	0.288257
0	74	150	51	22.6667	57.65	1338.89	-2.09	0	0.562287
0	65	157	50	20.2848	51.22	1305.82	-3.09	1	0.66078
0	71	148.5	56.4	25.5756	56.82	1364.44	-2.22	0	0.582182
1	78	176	62	20.0155	60.36	1350.79	-2.32	0	0.340234
0	78	150	50	22.2222	53.14	1349.64	-2.79	1	0.649683
1	78	161	68.8	26.5422	53.12	1317.88	-3.38	0	0.280357
0	67	160	52	20.3125	57.26	1291.61	-2.15	1	0.56404
1	55	163	72	27.0993	54.8	1329.72	-3.13	0	0.186675
1	78	165	42	15.427	50.64	1365.25	-3.74	1	0.685491
1	70	173	69.2	23.1214	62.82	1391.3	-1.95	0	0.170129
0	68	154	53.4	22.5164	53.86	1343.22	-2.68	1	0.603987
0	74	153	51	21.7865	57.05	1297.84	-2.18	1	0.561484
0	67	155	58	24.1415	53.44	1310.73	-2.74	1	0.572553
1	76	158	56	22.4323	54.43	1364.65	-3.19	1	0.392429
1	73	171	86	29.4108	61.21	1361.67	-2.19	0	0.0562685
1	68	162	47.9	18.2518	57.92	1339.43	-2.67	1	0.425546
0	72	141	54.8	27.564	45.03	1256.82	-4.06	1	0.803972
0	77	146	53	24.864	56.8	1257.92	-2.22	1	0.582998
1	79	165.5	58.9	21.504	58.85	1367.35	-2.54	1	0.333467
0	80	150	55	24.4444	54.97	1289.92	-2.5	1	0.603271
1	78	159.5	63.4	24.9211	59.91	1405.7	-2.38	1	0.269109
1	79	155	65	27.0552	51.59	1299.96	-3.6	0	0.368933
1	70	175	66	21.551	60	1384.77	-2.37	0	0.252342
1	80	162.5	49.6	18.7834	51.59	1321.73	-3.6	1	0.530077
1	73	166.5	60.4	21.7876	57.52	1324	-2.73	0	0.311676
1	77	164	60.6	22.5312	59.2	1344.89	-2.48	0	0.290095
0	69	145.5	41.6	19.6502	53.27	1401.49	-2.77	1	0.62137
1	77	158	73	29.2421	56.39	1378.18	-2.9	0	0.24233
1	80	164	64	23.7954	57.78	1355.27	-2.69	0	0.277278
1	77	167.5	55.5	19.7817	59.18	1316.5	-2.49	0	0.376713
0	78	161	58	22.3757	57.43	1345.27	-2.12	0	0.540011
1	77	130	44	26.0355	46.25	1400	-4.39	1	0.6573
1	81	164	37	13.7567	62.24	1290.55	-2.04	1	0.558535
0	71	157	60	24.3418	56.77	1344.99	-2.22	1	0.513561
1	78	167	66	23.6652	59.99	1353.22	-2.37	0	0.228894
0	64	150	44.4	19.7333	67.66	1273.8	-0.52	1	0.354725
1	82	157.5	45.7	18.4228	54.91	1406.24	-3.12	1	0.49566
0	84	145	46	21.8787	50.33	1222.72	-3.23	0	0.674783
0	67	156	62.1	25.5178	55.85	1370.59	-2.37	1	0.516862
0	65	152	60	25.9695	59	1312.49	-1.87	0	0.478419
1	89	167.5	66.3	23.6311	61.3	1345.53	-2.18	1	0.230111
0	77	157	65	26.3702	53.55	1342.86	-2.73	1	0.545943
0	66	153	60.9	26.0156	54.4	1291.38	-2.59	1	0.544691
0	80	163	60	22.5827	57.31	1340.41	-2.14	1	0.527334
0	77	160	60.8	23.75	59.75	1369.56	-1.76	0	0.471616
0	65	158	71	28.441	57.76	1345.02	-2.07	0	0.384499
1	66	166	74	26.8544	56.81	1365.99	-2.84	0	0.163928
1	73	163	53.8	20.2492	55.86	1375.95	-2.98	0	0.415549
0	76	151	63.1	27.6742	58.75	1307.21	-1.91	0	0.51103
1	71	164	72	26.7698	62.23	1392.28	-2.04	0	0.15157
0	69	154	72	30.3593	57.78	1376.04	-2.07	0	0.452845
1	80	171.5	64.6	21.9636	58.84	1380.24	-2.54	0	0.286194
1	69	158	61.6	24.6755	51.33	1371.1	-3.64	1	0.37377
1	72	160	73.8	28.8281	59.78	1334.05	-2.4	0	0.171345
0	66	165	49.8	18.292	56.58	1291.43	-2.25	1	0.64683
1	71	164.5	65.4	24.1683	54.91	1350.8	-3.12	1	0.279449
1	70	173.5	70.5	23.4202	63.1	1342.64	-1.91	0	0.147778
0	66	156	65	26.7094	65.95	1307.04	-0.79	0	0.309152
0	69	152	51	22.0741	55.14	1206.68	-2.48	1	0.557753
0	74	149	42.6	19.1883	52.01	1317.35	-2.97	0	0.652676
1	76	168	62.3	22.0734	41.67	1357.31	-5.06	1	0.535838
0	70	154	50	21.0828	69.54	1323.91	-0.23	0	0.35177
0	65	165.5	54.4	19.8611	65.76	1349.43	-0.82	1	0.440787
0	66	150	51.2	22.7556	49.99	1339.98	-3.28	0	0.669028
1	78	168	58.6	20.7625	55.48	1348.27	-3.03	0	0.393898
1	77	160	63.2	24.6875	58.49	1308.56	-2.59	0	0.264573
1	77	157	66	26.7759	60.17	1375.54	-2.34	0	0.250443
0	68	150	62	27.5556	52.29	1277.78	-2.92	1	0.610185
1	76	176	75.5	24.3737	59.31	1349.7	-2.47	0	0.135321
0	67	150.5	539	237.966	53.15	1294.81	-2.79	1	0.0636219
0	65	166	57.1	20.7214	57.85	1343.51	-2.05	0	0.539067
1	76	157.5	67.6	27.2512	61.35	1330.51	-2.17	0	0.215452
0	69	155	70	29.1363	49.02	1357.09	-3.44	1	0.59583
1	77	157.5	68.1	27.4528	54.55	1336.83	-3.17	1	0.293317
0	67	155	76	31.6337	54.83	1340.16	-2.53	1	0.448415
1	70	172	70	23.6614	52.82	1352.81	-3.42	0	0.249674
0	79	148.5	56.5	25.621	65.03	1302.43	-0.93	1	0.44018
1	77	159	60.4	23.8915	61.33	1347.53	-2.17	0	0.262346
1	69	166	62	22.4996	55.16	1304.51	-3.08	0	0.30638
0	75	147	53.5	24.7582	61.07	1361.57	-1.55	1	0.52417
0	72	151	72.3	31.7091	54.78	1314.28	-2.53	0	0.553047
1	74	161	59.8	23.0701	55.29	1320.11	-3.06	0	0.332608
1	74	164	62	23.0518	62.2	1374.75	-2.04	0	0.240062
0	72	143.5	52.7	25.5922	56.59	1359.79	-2.25	0	0.621869
0	64	138	70.3	36.9145	52.47	1282.48	-2.9	0	0.869917
1	79	161.5	82.6	31.669	55.84	1352.7	-2.98	0	0.150017
1	64	162	75.3	28.6923	60.13	1365.56	-2.35	0	0.14188
1	72	166	67.7	24.5682	55.05	1349.92	-3.1	0	0.252511
0	75	148.5	65.5	29.7022	61.64	1334.83	-1.46	0	0.503182
1	70	170.5	73.5	25.2836	55.65	1369.19	-3.01	0	0.177768
1	76	169	63.4	22.1981	52.67	1329.88	-3.45	0	0.354092
0	67	152.5	45.2	19.4356	73.7	1440.41	0.42	1	0.319429
0	80	146	59	27.6787	50.86	1354.23	-3.15	1	0.724443
1	75	163.5	71.7	26.8215	56.75	1329.03	-2.85	0	0.20024
1	71	163	49	18.4425	59.91	1366.69	-2.38	1	0.409206
0	65	150.5	37	16.3354	55.85	1416.56	-2.37	1	0.612543
0	75	155	57.6	23.975	55.24	1272.38	-2.46	1	0.553369
1	70	173	61.9	20.6823	57.19	1354.9	-2.78	0	0.33797
1	78	170	75.9	26.263	59.07	1351.12	-2.5	0	0.134062
1	74	172	67	22.6474	59.24	1337.96	-2.48	0	0.227574
0	67	163	65	24.4646	53.54	1294.92	-2.73	1	0.48374
1	75	169.5	63.7	22.1718	62.19	1375.74	-2.05	0	0.240308
1	76	163	58	21.83	60.99	1389.54	-2.22	0	0.302126
1	75	162.5	61.3	23.2142	55.76	1382.38	-2.99	0	0.328715
0	67	152.5	56.5	24.2945	56.61	1276.42	-2.25	1	0.526109
1	76	157	58	23.5304	49.01	1337.79	-3.98	1	0.446936
1	75	167	80	28.6851	61.76	1401.28	-2.11	0	0.0980347
1	71	158	61	24.4352	61	1413.38	-2.22	0	0.265846
1	70	168	76.1	26.9629	60.64	1343.74	-2.27	0	0.115952
0	78	154.5	42.2	17.6789	58.36	1439.35	-1.98	1	0.637169
0	74	150	42	18.6667	51.87	1380.24	-2.99	1	0.676236
1	74	165	64.4	23.6547	61.69	1319.94	-2.12	0	0.213181
1	76	171	66.3	22.6736	62.36	1341.74	-2.02	0	0.204951
1	74	165	64	23.5078	55.73	1356.57	-3	0	0.293792
0	64	160	56.6	22.1094	56.56	1350.15	-2.26	0	0.535881
0	68	154	47	19.8178	52.31	1409.48	-2.92	1	0.675083
1	68	166	59	21.4109	59.15	1368.66	-2.49	0	0.306458
0	72	152	80.8	34.9723	62.04	1352.17	-1.4	1	0.390195
0	74	163	52.2	19.647	57.98	1335.15	-2.03	1	0.599974
1	72	171	86	29.4108	56.79	1364.79	-2.84	0	0.0719273
0	69	148	50	22.8269	55.41	1378.34	-2.44	1	0.602673
0	74	148	43	19.6311	47.9	1346.62	-3.61	1	0.716262
0	64	160	61	23.8281	55.71	1274.14	-2.39	0	0.482868
1	75	168	62.2	22.038	56.56	1355.25	-2.87	0	0.317105
0	66	153.5	63.8	27.0772	54.76	1380.15	-2.54	0	0.546195
0	77	149.5	58.2	26.04	56.43	1378.84	-2.28	0	0.59751
0	83	130	52.8	31.2426	54.18	1305.32	-2.63	0	0.868179
0	67	159	45.5	17.9977	28.11	1223.44	-6.7	1	0.921095
0	78	149	47.5	21.3954	56.49	1345.31	-2.27	1	0.59499
1	75	157	53.2	21.583	55.46	1347.64	-3.04	1	0.391242
1	74	168.5	70.4	24.7955	57.11	1332.5	-2.79	1	0.198222
1	68	163	62	23.3355	56.38	1397.51	-2.9	0	0.302294
1	77	161.5	66.7	25.5729	58.96	1377.33	-2.52	0	0.239246
1	75	150	73.1	32.4889	57.94	1374.17	-2.67	0	0.341717
0	74	159	63.3	25.0386	54.33	1265.87	-2.6	0	0.506502
1	74	176	78.9	25.4713	54.22	1341.82	-3.22	0	0.132189
0	68	154.5	53.6	22.4547	49.89	1307.61	-3.3	1	0.65918
0	66	156	46	18.902	54.03	1397.48	-2.65	0	0.660359
0	66	151.5	46.9	20.4337	52.61	1411.97	-2.87	0	0.653926
0	64	153	54.7	23.3671	57.68	1299.72	-2.08	0	0.510931
0	67	159	59.6	23.575	50.08	1387.22	-3.27	1	0.631099
0	72	144.5	42.3	20.2584	57.03	1382.17	-2.18	1	0.558749
0	80	154	52.6	22.1791	56.69	1276.89	-2.24	1	0.571684
1	73	159	85	33.6221	37.51	1400	-5.68	0	0.371256
1	77	154	54.6	23.0224	61.72	1337.55	-2.11	0	0.293835
1	76	157	62	25.1532	50.26	1400	-3.8	0	0.414171
0	75	156	49.6	20.3813	50.55	1359.05	-3.2	1	0.702965
1	73	164	65.6	24.3902	61.28	1381.32	-2.18	0	0.214728
1	67	164	69	25.6544	55.2	1374.85	-3.07	1	0.233608
0	67	157	58.8	23.8549	78.13	1422.13	1.11	0	0.20452
0	76	152.5	55.6	23.9076	58.82	1256.8	-1.9	0	0.506185
1	66	168	79	27.9904	52.46	1330.81	-3.48	0	0.144438
1	74	162.5	61.9	23.4414	50.57	1400	-3.75	1	0.395658
0	69	153	56.2	24.0079	57.98	1385.22	-2.03	0	0.533593
0	99	153	35	14.9515	55.38	1359.2	-2.44	1	0.719159
0	72	149	72	32.431	56.6	1368.66	-2.25	0	0.583962
1	74	165	81	29.7521	59.47	1307.23	-2.45	0	0.102749
0	73	148.5	56.5	25.621	53.59	1354.05	-2.72	1	0.637078
1	73	164	67.9	25.2454	56.93	1342.54	-2.82	0	0.231031
0	65	176.5	83.1	26.6754	50.04	1281.09	-3.28	0	0.22166
1	72	172	72	24.3375	72.31	1379.83	-0.56	0	0.0838485
0	75	150	55	24.4444	57.41	1276.82	-2.12	1	0.546343
0	68	155	67.5	28.0957	54.97	1330.65	-2.51	0	0.498166
0	54	162.5	42.7	16.1704	51.4	1344.87	-3.06	0	0.760024
1	70	165	64	23.5078	57.15	1357.95	-2.79	1	0.268488
1	82	170.5	63	21.6716	57.51	1314.44	-2.73	1	0.31143
0	75	142	54	26.7804	55.39	1396.71	-2.44	1	0.683125
1	66	167	52.3	18.7529	46.13	1295.06	-4.41	1	0.586585
1	66	166	69	25.0399	57.62	1336.64	-2.72	0	0.198146
0	88	145	45	21.4031	46.04	1316.83	-3.9	0	0.760013
0	56	155.5	58.7	24.276	51.22	1244.58	-3.09	0	0.561996
1	84	164	69	25.6544	58.54	1400.61	-2.58	0	0.232208
1	64	163	56.5	21.2654	52.42	1317.04	-3.48	0	0.393669
1	73	158.5	63.2	25.157	61.79	1336.81	-2.1	0	0.228462
0	58	152	43	18.6115	55.5	1447.47	-2.42	0	0.611291
0	70	166	55	19.9594	52.79	1319.03	-2.84	1	0.660598
0	65	153	45	19.2234	71.83	1408.3	0.13	0	0.340037
0	70	156	55.7	22.8879	57.78	1394.91	-2.07	0	0.542308
1	68	154	66.5	28.0401	56.31	1342.01	-2.91	0	0.29487
1	75	163	73	27.4756	47.98	1400	-4.14	0	0.303246
1	71	162	70	26.6728	51.61	1303.25	-3.6	0	0.265075
0	80	160.5	58	22.5153	56.26	1315.54	-2.3	0	0.555327
0	72	145	51	24.2568	49.43	1276.76	-3.37	1	0.694732
1	70	168.5	71.5	25.1829	60.64	1395.8	-2.27	0	0.159508
0	65	160.5	58.6	22.7482	62.99	1323.44	-1.25	0	0.397819
1	67	160	56	21.875	59.67	1338.91	-2.42	1	0.299817
1	74	159	74.3	29.3897	51.52	1373.23	-3.61	0	0.2714
1	70	166	59	21.4109	57.77	1370.77	-2.7	0	0.330994
1	68	155	60	24.974	61.63	1304.52	-2.13	0	0.245811
1	72	167	65	23.3067	54.14	1361.73	-3.23	0	0.30085
1	69	165	79	29.0174	61.93	1300.07	-2.08	0	0.0942412
1	67	166	56	20.3223	63.71	1372.01	-1.82	0	0.286612
1	65	165	66	24.2424	52.35	1359.03	-3.49	0	0.292509
1	70	169	60	21.0077	44	1369.34	-4.72	0	0.536897
1	68	166	70	25.4028	54.84	1386.34	-3.13	0	0.228346
1	67	166	70.9	25.7294	57.74	1332.24	-2.7	1	0.179253
0	69	155	51.7	21.5193	57.87	1326.35	-2.05	0	0.543261
0	68	158	70	28.0404	58.04	1327.83	-2.02	0	0.389378
0	75	150	52	23.1111	57.69	1348.59	-2.08	0	0.564531
1	72	170.5	59.3	20.3989	58.09	1360.88	-2.65	0	0.356579
1	88	163	69.6	26.1959	57.82	1341.74	-2.69	0	0.233626
0	69	151	68.5	30.0425	51.95	1335.34	-2.98	1	0.609554
0	64	151	51	22.3674	57.22	1379.23	-2.15	1	0.553505
0	74	144	55.7	26.8615	51.54	1282.54	-3.04	0	0.697882
0	71	150	42	18.6667	51.32	1412.96	-3.07	0	0.684504
1	69	158	66.5	26.6384	57.56	1373.45	-2.73	1	0.257188
1	68	166	70	25.4028	57.22	1379.78	-2.78	1	0.202723
1	77	162.5	50.9	19.2757	51.03	1321.39	-3.69	1	0.516493
0	61	159	55	21.7555	64.15	1295.95	-1.07	1	0.394249
1	68	162	60	22.8624	54.78	1367.07	-3.14	0	0.338187
1	69	163	66	24.841	50.17	1375.68	-3.81	0	0.334609
0	67	161.5	67.9	26.033	53.65	1297.06	-2.71	0	0.449741
1	65	166.5	62.2	22.4369	59.19	1386.78	-2.49	0	0.266021
0	67	156	56	23.0112	57.88	1355.66	-2.05	0	0.51958
1	66	159.5	57.4	22.5627	57.17	1351.35	-2.78	1	0.317548
0	71	160.5	51.2	19.8756	57.25	1281.71	-2.15	1	0.583168
1	67	165	76	27.9155	58.22	1358.43	-2.63	0	0.140405
1	78	160	56	21.875	59.06	1334.43	-2.51	1	0.330087
1	69	159	66.8	26.423	56.46	1329.38	-2.89	0	0.253009
0	67	153	53.1	22.6836	38.39	1273.59	-5.1	0	0.807561
1	66	168	87.3	30.9311	50.39	1383.68	-3.78	0	0.102343
1	73	161.5	92.2	35.3497	58.3	1325.01	-2.62	0	0.0808749
0	65	149	58.3	26.2601	51.67	1363.2	-3.02	1	0.64829
0	60	158	62.5	25.0361	61.58	1335.71	-1.47	0	0.377969
0	68	156	51.7	21.2442	54.95	1391.68	-2.51	1	0.612153
1	69	169	68.5	23.9838	56.93	1367.34	-2.82	1	0.221321
1	66	164	88	32.7186	55.25	1347.17	-3.07	0	0.0919
0	66	150	54.6	24.2667	49.74	1331.74	-3.32	0	0.66794
0	72	152	47	20.3428	46.75	1340.93	-3.79	1	0.739609
1	67	168.5	65.5	23.0697	60.26	1308.52	-2.33	0	0.208204
0	65	159	53	20.9644	61.4	1342.99	-1.5	1	0.483006
0	80	141	58	29.1736	47.78	1303.91	-3.63	0	0.812483
1	68	174	68	22.46	58.23	1386.77	-2.63	0	0.231321
1	66	167	65	23.3067	44.63	1400	-4.63	0	0.430078
1	68	170	65.7	22.7336	59.04	1373.89	-2.51	0	0.236765
1	73	159	58.3	23.0608	56.46	1297.71	-2.89	1	0.322201
0	64	160	48.4	18.9062	45.25	1378.94	-4.02	1	0.787984
0	65	149.5	50.4	22.5501	55.37	1306.2	-2.44	1	0.57099
1	66	164	64.4	23.9441	59.5	1400	-2.44	0	0.236586
1	67	183	77	22.9926	54.99	1341.59	-3.1	0	0.155591
1	64	161	49	18.9036	51.22	1339.39	-3.66	1	0.493565
0	81	144	43	20.7369	50.5	1291.52	-3.2	1	0.667697
1	68	166	67.5	24.4956	58.82	1335.77	-2.54	0	0.203913
1	69	167.5	67.1	23.9162	60.26	1374.21	-2.33	0	0.203169
0	69	161	53	20.4467	57.81	1305.98	-2.06	1	0.558242
0	58	155	45.5	18.9386	53.36	1430.31	-2.76	1	0.657195
0	68	158.5	48.9	19.4648	55	1258.33	-2.5	1	0.613992
0	69	155	53.2	22.1436	63.75	1310.67	-1.13	1	0.426868
1	68	169	71.2	24.9291	60.17	1297.34	-2.34	0	0.149746
1	65	168.5	70.2	24.7251	54.79	1372.68	-3.13	0	0.216037
